# Supplementary material for: Morphotype Transition and Sexual Reproduction Are Genetically Associated in a Ubiquitous Environmental Pathogen
Source: PLoS Pathog. 2014 Jun 5;10(6):e1004185. doi: 10.1371/journal.ppat.1004185 (PMC4047104; doi:10.1371/journal.ppat.1004185)
Supplement: Table S1 — Genes differentially expressed in response to the ZNF2 overexpression under the mating-suppressing condition. (XLS) [file ppat.1004185.s007.xls]

## Sheet: Sheet1
Gene locus	Ln (ZNF2OE/WT)	Comments
CNAG_02184 |	3.36456	predicted protein (390 nt)
CNAG_07203 |	1.52311	conserved hypothetical protein (631 nt)
CNAG_07076 |	2.00795	predicted protein (771 nt)
CNAG_07042 |	2.13882	conserved hypothetical protein (287 nt)
CNAG_06807 |	1.76824	conserved hypothetical protein (1024 nt)
CNAG_06805 |	2.4312	predicted protein (541 nt)
CNAG_06651 |	1.99862	amidohydrolase (1645 nt)
CNAG_06532 |	1.98392	conserved hypothetical protein (3285 nt)
CNAG_06516 |	2.02629	conserved hypothetical protein (268 nt)
CNAG_06404 |	2.35702	conserved hypothetical protein (382 nt)
CNAG_06320 |	1.88059	conserved hypothetical protein (2132 nt)
CNAG_06319 |	1.50966	predicted protein (1086 nt)
CNAG_06312 |	3.83995	hypothetical protein (1240 nt)
CNAG_06207 |	1.44192	conserved hypothetical protein (668 nt)
CNAG_06203 |	1.88944	conserved hypothetical protein (2654 nt)
CNAG_06159 |	1.88253	conserved hypothetical protein (1278 nt)
CNAG_06135 |	2.91308	predicted protein (1281 nt)
CNAG_06121 |	1.78313	conserved hypothetical protein (1050 nt)
CNAG_06000 |	1.69616	glycoprotein (1986 nt)
CNAG_05988 |	1.68627	conserved hypothetical protein (580 nt)
CNAG_05906 |	2.53978	conserved hypothetical protein (1023 nt)
CNAG_05778 |	2.26856	WSC domain-containing protein (1989 nt)
CNAG_05772 |	2.36921	conserved hypothetical protein (2089 nt)
CNAG_05735 |	1.9083	hypothetical protein (539 nt)
CNAG_05729 |	1.95227	conserved hypothetical protein (685 nt)
CNAG_05518 |	2.09656	conserved hypothetical protein (4827 nt)
CNAG_05447 |	1.78811	pof4 protein (1622 nt)
CNAG_05427 |	3.7592	conserved hypothetical protein (828 nt)
CNAG_05266 |	2.72001	membrane protein (1806 nt)
CNAG_05257 |	1.71234	predicted protein (389 nt)
CNAG_05192 |	2.34523	predicted protein (644 nt)
CNAG_05104 |	2.55591	CAMK-group protein kinase (1043 nt)
CNAG_05066 |	1.45504	conserved hypothetical protein (841 nt)
CNAG_05021 |	1.68493	conserved hypothetical protein (756 nt)
CNAG_04837 |	1.7945	conserved hypothetical protein (1711 nt)
CNAG_04835 |	2.62689	dihydrodipicolinate synthase DapA (1101 nt)
CNAG_04675 |	2.75773	conserved hypothetical protein (743 nt)
CNAG_04373 |	1.86641	alginate lyase (2143 nt)
CNAG_04262 |	1.77342	E3 ubiquitin-protein ligase NRDP1 (2182 nt)
CNAG_04228 |	2.11188	2,4-dienoyl-CoA reductase
CNAG_04140 |	1.52063	conserved hypothetical protein (394 nt)
CNAG_04116 |	2.88833	predicted protein (748 nt)
CNAG_04003 |	2.02048	pumilio 2 (4489 nt)
CNAG_03857 |	1.73831	hypothetical protein (1114 nt)
CNAG_03830 |	2.74367	conserved hypothetical protein (1486 nt)
CNAG_03729 |	1.72464	peroxisome targeting sequence binding protein (2840 nt)
CNAG_03650 |	2.72294	conserved hypothetical protein (628 nt)
CNAG_03548 |	3.07842	predicted protein (2517 nt)
CNAG_03518 |	1.5868	PadA2 (1091 nt)
CNAG_03461 |	1.89182	hypothetical protein (925 nt)
CNAG_03427 |	1.84214	aconitate hydratase (3348 nt)
CNAG_03290 |	1.90582	STE/STE20/YSK protein kinase (2151 nt)
CNAG_03204 |	2.5981	conserved hypothetical protein (1036 nt)
CNAG_02865 |	2.03423	hypothetical protein (704 nt)
CNAG_02849 |	2.40173	glutathione transferase (1700 nt)
CNAG_02706 |	2.3664	predicted protein (1179 nt)
CNAG_02587 |	1.73239	alfa-L-rhamnosidase (3253 nt)
CNAG_02572 |	2.43797	conserved hypothetical protein (431 nt)
CNAG_02531 |	1.50673	CMGC/MAPK/ERK protein kinase (2145 nt)
CNAG_02463 |	1.56066	conserved hypothetical protein (1539 nt)
CNAG_02389 |	2.0017	AGC-group protein kinase (3514 nt)
CNAG_02346 |	2.1081	conserved hypothetical protein (505 nt)
CNAG_02253 |	2.34654	conserved hypothetical protein (240 nt)
CNAG_02211 |	1.84724	conserved hypothetical protein (1136 nt)
CNAG_02188 |	2.05151	conserved hypothetical protein (1183 nt)
CNAG_02147 |	1.46984	cytochrome-c peroxidase (1682 nt)
CNAG_01796 |	4.26507	conserved hypothetical protein (1813 nt)
CNAG_01759 |	1.85183	vacuolar membrane protein (1599 nt)
CNAG_01739 |	2.2272	conserved hypothetical protein (2865 nt)
CNAG_01702 |	2.19507	integral membrane protein (1300 nt)
CNAG_01542 |	1.64653	taurine catabolism dioxygenase TauD (1555 nt)
CNAG_01497 |	1.92944	integral membrane protein (2216 nt)
CNAG_01262 |	2.48087	G-protein beta subunit GPB1 (1250 nt)
CNAG_01252 |	2.48309	thiosulfate sulfurtransferase (1311 nt)
CNAG_01228 |	1.68786	conserved hypothetical protein (800 nt)
CNAG_01193 |	2.6624	conserved hypothetical protein (3834 nt)
CNAG_01131 |	1.83605	conserved hypothetical protein (254 nt)
CNAG_01121 |	2.66329	conserved hypothetical protein (990 nt)
CNAG_00925 |	3.05572	conserved hypothetical protein (698 nt)
CNAG_00915 |	2.83451	conserved hypothetical protein (1188 nt)
CNAG_00892 |	1.6457	conserved hypothetical protein (884 nt)
CNAG_00887 |	1.91526	conserved hypothetical protein (1935 nt)
CNAG_00849 |	1.73472	predicted protein (731 nt)
CNAG_00835 |	1.85364	conserved hypothetical protein (2824 nt)
CNAG_00827 |	3.14366	ribose 5-phosphate isomerase (584 nt)
CNAG_00802 |	2.08649	calcineurin-binding protein (806 nt)
CNAG_00795|	3.01484	conserved hypothetical protein (1426 nt)
CNAG_00749 |	2.77847	alternative sulfate transporter (1868 nt)
CNAG_00699 |	2.06984	transmembrane receptor (4538 nt)
CNAG_00596|	2.96145	conserved hypothetical protein (1961 nt)
CNAG_00515 |	2.73966	mannitol dehydrogenase (1485 nt)
CNAG_00425 |	2.00091	predicted protein (1266 nt)
CNAG_00179 |	3.08278	heterotrimeric G protein alpha subunit B (1392 nt)
CNAG_00125 |	2.10641	Crg1 (2345 nt)
CNAG_06346 |	-4.57556	conserved hypothetical protein (523 nt)
CNAG_06347 |	-3.91789	conserved hypothetical protein (864 nt)
CNAG_04105 |	-4.0027	hypothetical protein (519 nt)
CNAG_02182 |	-3.94505	D-lactaldehyde dehydrogenase (1547 nt)
CNAG_03759 |	-4.0147	conidiation-specific protein 6 (381 nt)
CNAG_02751 |	-4.00834	short-chain dehydrogenase (1563 nt)
CNAG_01653 |	-3.03238	cytokine inducing-glycoprotein (1269 nt)
CNAG_01341 |	-3.70281	mannose-6-phosphate isomerase (843 nt)
CNAG_01735 |	-3.2353	conserved hypothetical protein (477 nt)
CNAG_00597 |	-3.15531	amino acid transporter (2385 nt)
CNAG_04807 |	-3.13318	conserved hypothetical protein (1197 nt)
CNAG_01052 |	-3.19448	conserved hypothetical protein (1449 nt)
CNAG_01102 |	-3.18822	oxidoreductase (1219 nt)
CNAG_06396 |	-3.24054	hypothetical protein (791 nt)
CNAG_00834 |	-3.22874	phosphatidylserine decarboxylase (1589 nt)
CNAG_05167 |	-2.85044	conserved hypothetical protein (536 nt)
CNAG_02591 |	-2.91986	hypothetical protein (522 nt)
CNAG_03679 |	-2.85872	conserved hypothetical protein (787 nt)
CNAG_04106 |	-2.79358	conserved hypothetical protein (1338 nt)
CNAG_02425 |	-2.64975	conserved hypothetical protein (858 nt)
CNAG_06568 |	-2.64396	serine/threonine protein kinase (1629 nt)
CNAG_00866 |	-2.79075	transketolase (2951 nt)
CNAG_05697 |	-2.70565	conserved hypothetical protein (1122 nt)
CNAG_05686 |	-2.71212	hypothetical protein (556 nt)
CNAG_05717 |	-2.8063	conserved hypothetical protein (1219 nt)
CNAG_00400 |	-2.49225	conserved hypothetical protein (635 nt)
CNAG_04314 |	-2.42542	NAD+ kinase (1962 nt)
CNAG_05665 |	-2.33736	conserved hypothetical protein (3189 nt)
CNAG_06611 |	-3.58891	DNA-directed RNA polymerase I polypeptide 2 (4257 nt)
CNAG_04443 |	-2.31546	conserved hypothetical protein (1178 nt)
CNAG_03040 |	-2.2708	transketolase (2860 nt)
CNAG_04517 |	-2.23921	predicted protein (905 nt)
CNAG_06853 |	-2.98197	hypothetical protein (1444 nt)
CNAG_01751 |	-2.28791	conserved hypothetical protein (867 nt)
CNAG_06698 |	-1.71982	phosphatase (1183 nt)
CNAG_05309 |	-2.09795	conserved hypothetical protein (1792 nt)
CNAG_01119 |	-2.21442	peptide transporter (2232 nt)
CNAG_00654 |	-2.07406	conserved hypothetical protein (608 nt)
CNAG_03716 |	-2.59689	conserved hypothetical protein (1022 nt)
CNAG_06574 |	-2.31967	antiphagocytic protein 1 (845 nt)
CNAG_05402 |	-2.0871	conserved hypothetical protein (1238 nt)
CNAG_02910 |	-2.02408	conserved hypothetical protein (1287 nt)
CNAG_01687 |	-1.91542	atypical/RIO protein kinase (2097 nt)
CNAG_03481 |	-2.03769	predicted protein (919 nt)
CNAG_04367 |	-2.11722	conserved hypothetical protein (1258 nt)
CNAG_01070 |	-2.2597	class II aldolase/adducin family protein (1234 nt)
CNAG_03084 |	-2.07727	endoribonuclease L-PSP (555 nt)
CNAG_06378 |	-2.16146	conserved hypothetical protein (300 nt)
CNAG_04776 |	-2.02664	homoserine dehydrogenase Hom6 (1549 nt)
CNAG_06668 |	-2.51817	mitochondrial protein (1095 nt)
CNAG_05651 |	-1.92245	hypothetical protein (675 nt)
CNAG_06916 |	-1.9936	conserved hypothetical protein (3249 nt)
CNAG_02386 |	-1.94321	conserved hypothetical protein (1020 nt)
CNAG_03566 |	-2.75678	conserved hypothetical protein (828 nt)
CNAG_03705 |	-2.13682	conserved hypothetical protein (1254 nt)
CNAG_03774 |	-1.99173	hypothetical protein (621 nt)
CNAG_06344 |	-1.98318	conserved hypothetical protein (615 nt)
CNAG_04730 |	-1.82782	conserved hypothetical protein (3222 nt)
CNAG_06936 |	-1.96639	beta-glucosidase (3470 nt)
CNAG_04112 |	-1.93674	oxidoreductase (1611 nt)
CNAG_05660 |	-2.04263	conserved hypothetical protein (1826 nt)
CNAG_02200 |	-1.59889	predicted protein (714 nt)
CNAG_01379 |	-1.71697	UPF0390 protein (531 nt)
CNAG_02422 |	-1.91752	conserved hypothetical protein (690 nt)
CNAG_03346 |	-1.76912	conserved hypothetical protein (1388 nt)
CNAG_02655 |	-1.91481	conserved hypothetical protein (1240 nt)
CNAG_05641 |	-1.95368	conserved hypothetical protein (419 nt)
CNAG_06092 |	-1.63955	cyclin (1389 nt)
CNAG_06535 |	-1.76864	conserved hypothetical protein (1250 nt)
CNAG_05023 |	-1.8901	maltose O-acetyltransferase (754 nt)
CNAG_00626 |	-1.66375	conserved hypothetical protein (1037 nt)
CNAG_05991 |	-2.71499	glycosyl hydrolase family 88 (1886 nt)
CNAG_06770 |	-1.9077	fructose-bisphosphate aldolase (1953 nt)
CNAG_03069 |	-1.74324	hydrolase (650 nt)
CNAG_04222 |	-1.83076	SDA1 family protein (2854 nt)
CNAG_01585 |	-1.78044	conserved hypothetical protein (592 nt)
CNAG_00091 |	-2.39022	conserved hypothetical protein (1857 nt)
CNAG_00259 |	-1.7956	bud site selection protein (1088 nt)
CNAG_03064 |	-1.79301	conserved hypothetical protein (774 nt)
CNAG_04493 |	-1.71987	ubiquitin specific peptidase 48 (3592 nt)
CNAG_05573 |	-1.85295	conserved hypothetical protein (380 nt)
CNAG_01273 |	-1.71768	zinc-finger protein GIS2 (1177 nt)
CNAG_00142 |	-1.53794	conserved hypothetical protein (2741 nt)
CNAG_02821 |	-1.62972	conserved hypothetical protein (759 nt)
CNAG_02966 |	-1.7213	carboxypeptidase D (1460 nt)
CNAG_00820 |	-1.5993	prephenate dehydratase (1120 nt)
CNAG_04037 |	-1.50102	conserved hypothetical protein (521 nt)
CNAG_00302 |	-1.72461	conserved hypothetical protein (949 nt)
CNAG_06993 |	-1.78112	conserved hypothetical protein (1217 nt)
CNAG_05399 |	-1.72121	predicted protein (226 nt)
