# Supplementary material for: Morphotype Transition and Sexual Reproduction Are Genetically Associated in a Ubiquitous Environmental Pathogen
Source: PLoS Pathog. 2014 Jun 5;10(6):e1004185. doi: 10.1371/journal.ppat.1004185 (PMC4047104; doi:10.1371/journal.ppat.1004185)
Supplement: Table S2 — Genes differentially expressed in response to the PUM1 overexpression under the mating-inducing condition. (XLS) [file ppat.1004185.s008.xls]

## Sheet: Filtered log ratio
Gene locus	Ln (PUM1OE/WT)	Comments
CNAG_00979 |	1.68111	Copper transporter
CNAG_05010 |	1.53678	conserved hypothetical protein
CNAG_05067 |	1.42086	conserved hypothetical protein
CNAG_04357 |	1.56129	conserved hypothetical protein
CNAG_03548 |	1.50808	predicted protein
CNAG_06715 |	1.59519	conserved hypothetical protein
CNAG_01077 |	1.56903	conserved hypothetical protein
CNAG_05988 |	1.55245	conserved hypothetical protein
CNAG_03056 |	1.50188	predicted protein
CNAG_05894 |	1.75056	Dyneins, heavy chain
CNAG_06133 |	1.71649	predicted protein
CNAG_04870 |	1.77516	conserved hypothetical protein
CNAG_04261 |	1.62115	conserved hypothetical protein
CNAG_07736 |	1.69213	glucan endo-1,3-alpha-glucosidase agn1
CNAG_07909 |	1.84008	Dmc1
CNAG_00887 |	1.67668	conserved hypothetical protein
CNAG_01816 |	1.8308	predicted protein
CNAG_02844 |	1.79913	Phosphatidylglycerolphosphate synthase
CNAG_01349 |	1.85529	conserved hypothetical protein
CNAG_01131 |	1.91961	conserved hypothetical protein
CNAG_00876 |	2.00464	ferric-chelate reductase
CNAG_05576 |	1.84763	conserved hypothetical protein
CNAG_02095 |	2.01243	B-type cyclin
CNAG_02225 |	2.02202	cellulase
CNAG_03007 |	1.96076	conserved hypothetical protein
CNAG_02966 |	1.85767	carboxypeptidase D
CNAG_03709 |	2.07388	RNA binding protein
CNAG_04245 |	1.99354	chitinase
CNAG_04638 |	2.19583	conserved hypothetical protein
CNAG_06971 |	2.09602	MYO2
CNAG_00925 |	2.26121	conserved hypothetical protein
CNAG_06596 |	2.17092	conserved hypothetical protein
CNAG_04638 |	2.3501	conserved hypothetical protein
CNAG_06636 |	2.24685	conserved hypothetical protein
CNAG_07422 |	1.99024	Dha1
CNAG_03980 |	2.82512	conserved hypothetical protein
CNAG_05786 |	3.04664	hypothetical protein
CNAG_07795 |	3.4381	conserved hypothetical protein
CNAG_05729 |	4.01041	conserved hypothetical protein
CNAG_06132 |	4.25407	glycerol-1-phosphatase
CNAG_03101 |	-2.61335	Predicted transporter (major facilitator superfamily)
CNAG_01527 |	-2.75313	Phospholipase/carboxyhydrolase
CNAG_06413 |	-2.42285	hypothetical protein
CNAG_03568 |	-2.22462	conserved hypothetical protein
CNAG_05449 |	-2.03764	conserved hypothetical protein
CNAG_06220 |	-2.31395	Allegen Histidine-rich region
CNAG_06291 |	-2.20208	deacetylase
CNAG_04707 |	-1.89964	conserved hypothetical protein
CNAG_05590 |	-2.02212	CnHHK3
CNAG_06808 |	-1.87787	pheromone receptor CPRalpha
CNAG_01529 |	-1.90535	conserved hypothetical protein
CNAG_04142 |	-1.89645	tartrate transporter
CNBM2060 |	-1.97233	hypothetical protein
CNAG_02125 |	-1.75502	Predicted membrane protein
CNAG_07772 |	-2.48916	Subtilisin-like proprotein convertase
CNBF3640 |	-1.90584	hypothetical protein
CNAG_03645 |	-1.89693	U3 snoRNP-associated protein Nan1
CNAG_04624 |	-1.75115	conserved hypothetical protein
CNAG_03047 |	-1.77268	Predicted seven transmembrane receptor - rhodopsin family
CNAG_07616 |	-1.65969	C6 zinc finger domain-containing protein
CNAG_01592 |	-1.73279	Farnesyl cysteine-carboxyl methyltransferase (STE14)
CNAG_04105 |	-1.93392	hypothetical protein
CNAG_00903 |	-1.80363	conserved hypothetical protein
CNAG_02455 |	-1.67352	choline transporter
CNAG_02777 |	-1.73628	phosphate transporter
CNF00350 |	-1.81992	hypothetical protein
CNAG_06817 |	-1.70534	purine permease (by homology)
CNAG_02515 |	-1.68652	conserved hypothetical protein
CNAG_04895 |	-1.52659	nuclear protein
CNAG_05302 |	-1.556	amine oxidase
CNAG_03972 |	-1.67842	hypothetical protein
CNAG_00848 |	-1.51123	AAA ATPase containing von Willebrand factor type A (vWA) domain
CNAG_07281 |	-1.6411	conserved hypothetical protein
CNAG_06169 |	-1.66929	glutathione-dependent formaldehyde dehydrogenase (predicted)
CNAG_05550 |	-1.58693	Serine kinase
CNAG_01681 |	-1.55515	Putative purine-cytosine permease, very similar to Fcy2p but cannot substitute for its function
CNAG_00052 |	-1.73939	conserved hypothetical protein
CNAG_05654 |	-1.78619	conserved hypothetical protein
CNAG_07451 |	-1.52359	conserved hypothetical protein
CNAG_02539 |	-1.52566	Amino acid transporters
CNAG_00593 |	-1.49487	Putative protein of unknown function; the authentic, non-tagged protein is detected in highly purified mitochondria in high-throughput studies; null mutant displays increased frequency of mitochondrial genome loss (petite formation)
CNAG_05550 |	-1.46223	Serine/threonine protein kinase
CNAG_07407 |	-1.629	MFalpha1
CNAG_01925 |	-1.63138	Permease of the major facilitator superfamily

## Sheet: CollateInfo
	FALSE	Matching:	Selected:	Variable:	Column:	Worksheet:	Experiment	BegIndex:	EndIndex:	Experiment Names
InputFilePath	C:\Documents and Settings\Xiaorong Lin\Desktop\Pum1 only microarray	TRUE	TRUE	Unique id	5		pum1-del-V8-124			pum1-del-V8-124
InputFileName		TRUE	FALSE	Clone	3		pum1-del-V8-128			pum1-del-V8-128
NumHeaders	33	FALSE	FALSE	Description	2		pum1-del-V8-132			pum1-del-V8-132
Log Base	2	FALSE	FALSE	GB acc			PUM1oe-V8-125			PUM1oe-V8-125
Version	3.3	FALSE	FALSE	UG cluster			PUM1oe-V8-129			PUM1oe-V8-129
cbOuputWkbk	Project.xls	FALSE	FALSE	Gene symbol			PUM1oe-V8-133			PUM1oe-V8-133
ExpChunkSize	15	FALSE	FALSE				Project
ExpDescriptorsFilePath	C:\Documents and Settings\Xiaorong Lin\Desktop	FALSE	FALSE	Probe set
ExpDescriptorsFileName	ExpDescFile.xls	1		ckBkgAdj
iDialogType	5.1		FALSE	Red intensity	48
NumExp	6		FALSE	Green intensity	49
NumVariables			FALSE	Red background
NumExpDescriptors	1		FALSE	Green background
NumUniqueGenes	24288		FALSE	Sd. of red background
ColumnExp			FALSE	Sd. of green background
NumCols	0		FALSE	Spot flag
NumIdCols	0		FALSE	Spot size		Spot filter
IdPosition	1		FALSE	Number of red pixels
FirstBlockCol			FALSE	Number of green pixels
ckReverseFluor	FALSE		FALSE
ReverseFluorColumn	0		FALSE
ReverseFluorLabel			TRUE	Raw log ratio		Raw log ratio
1. ckIntensityFilter	TRUE		TRUE	Gene identifiers		Gene identifiers
2. MinExp			TRUE	Filtered log ratio		Filtered log ratio
3. RedThreshold	50		TRUE	Red (bkg-adjusted)		Red (bkg-adjusted)
4. GreenThreshold	50		TRUE	Green (bkg-adjusted)		Green (bkg-adjusted)
5. opAND	FALSE			ColumnMatchKey
6. opOR	FALSE		FALSE	GeneIdentifierFile
7. ckLogRatioFilter	FALSE			SigmaSqMedian
8. SignifLevel	0.01		FALSE	Raw log intensity
9. ckFlagFilter	FALSE		TRUE	Filtered log intensity
10. FlagMinimum	0			GeneIdColumnKey
11. FlagMaximum	0			AlignGeneId	5
12. ChangedIntensity	FALSE		FALSE	Entered log-ratios
13. ChangegdLogRatio	FALSE	RedoGOExpected	ResendFilterData	BinaryDataSignature:	8414335
14. ChangedFlag	FALSE			cbGeneChips
15. ckNormalize	TRUE		FALSE	IsAffy
16. ChangedNormalize	FALSE			IsPivotTable	FALSE
17. opSignifLevel	TRUE		FALSE	ckCodeLink
18. Percentile	75			LatestVersionUsed	3.3
19. DataWkbkName	Project.xls			LocusLink
20. ckMissingValueFilter	TRUE			SwissProt
21. TextBoxPercentMissing	80			Ensembl ID
22. ChangedMissing	FALSE			References
23. ckSizeFilter	FALSE			Bilogical Process (GO)
24. Size Minimum	10			Cellular Component (GO)
25. ChangedSize	FALSE			Molecular Function (GO)
26. ckLogTransform	TRUE			PrintTipGroup
27. ckTruncate	FALSE				FALSE
28. TextBoxTruncate	64
29. ChangedTruncate	FALSE
30. IsSingleChannel	FALSE
31. opThreshold	TRUE
32. ckFlagRange	TRUE
33. ckFlagListValues	FALSE
34. TextBoxFlagListValues
35. opNormalizeMedian	FALSE
36. opNormalizeLowess	TRUE
37. ReadFromRaw	FALSE
38. PreviousRunSuccessful	TRUE
39. opNormalizeHousekeeping	FALSE
40. opU133	FALSE
41. opU95	FALSE
42. opSpecifyGenelist	TRUE
43. TextBoxHousekeepingGenes
44. ckFoldDiffFilter	FALSE
45. TextBoxPercentAboveFoldDiff	20
46. TextBoxFoldDiff	1.5
47. ChangedFoldDiff	FALSE
48. ckDetectionCallFilter	FALSE
49. TextBoxPercentAbsent	50
50. ChangedDetection	FALSE
51. ckNormalizeUsingMedianArray	TRUE
52. cbUserSelectedReferenceArray
53. ckGeneLabelFilter	FALSE
54. cbGeneId
55. TextBoxGeneLabel	Empty
56. ChangedGeneLabelFilter	FALSE
57. ckGeneSubsets	FALSE
58. opUseSelected	TRUE
59. opUseAllExceptSelected	FALSE
60. ChangedGeneSubsets	FALSE
	FALSE
	FALSE
	TRUE
